# Supplementary material for: Phylogenetic analysis of the ATP-binding cassette proteins suggests a new ABC protein subfamily J in Aedes aegypti (Diptera: Culicidae)
Source: BMC Genomics. 2020 Jul 6;21:463. doi: 10.1186/s12864-020-06873-8 (PMC7339416; doi:10.1186/s12864-020-06873-8)
Supplement: Supplementary file 4 — Additional file 4. ABC.unrooted.txt: Unrooted maximum likelihood phylogenetic tree of the ABC gene family. [file 12864_2020_6873_MOESM4_ESM.txt]

(AAB06045_MSH3_MutS:1.3947618238,((NP_002431_MSH4_MutS:1.7044445980,((((((CAC39248_SMC6:1.6149936532,(EAT46161_AaegSMC6L:1.7329962291,AAF56254_SMC6:1.7879311160)74:0.1261406476)100:0.3562230439,(CAD29584_SMC5:1.7024384993,CAC39247_SMC5:0.8721829800)100:1.1217688750)99:0.4169309763,(((BAA73535_SMC4:1.3164818206,(AAF53560_SMC4:0.7620526063,EAT47219_AaegSMC4L:0.8295962487)93:0.1634874044)100:0.6622552540,((AAC14893_SMC3:0.9488013169,(AAF48625_SMC3:1.2322570898,EAT41403_AaegSMC3L:0.7779181728)100:0.2858625334)100:0.6951392444,((AAI44164_SMC2:0.8025925253,AAF58197_SMC2:0.7836127025)100:0.3059249428,EAT45282_AaegSMC2L:0.7948290308)100:0.5444711731)100:0.2728901851)71:0.1659085160,((AAB34405_SMC1:0.8750213306,(AAF56231_SMC1:0.2923959985,EAT42684_AaegSMC1L1:0.3374236965)100:0.4975217819)100:0.2388158051,EAT32287_AaegSMC1L2:1.1570717728)100:0.5283125798)74:0.2131403735)97:0.2292619941,(((EAT43309_AaegRAD50L1:0.1083045468,EAT32997_AaegRAD50L2:0.0481779893)100:1.1448648300,AAF46847_RAD50:1.0448917789)100:0.4330866199,NP_005723_RAD50:1.5857664785)100:0.7237212279)100:0.6439649152,((((((AAF48511_A:1.6397582728,((((((((((((((AAF50836_A:1.1135890348,AAF50838_A:1.0304705366)96:0.3340332353,AAF57490_A:0.8155524475)65:0.0825849199,(AAF55726_A:0.6614447642,AAF49305_A:0.7198638740)100:0.1142719024)66:0.2370560110,AAF49312_A:0.3968790797)66:0.1055085000,AAF50837_A:0.2004298895)66:0.1497665481,(EAT39837_AaegABCA3L5_A:0.2468996045,(EAT39838_AaegABCA3L6_A:0.1800063329,(EAT35115_AaegABCA3L4_A:0.1677761412,(EAT35113_AaegABCA3L2_A:0.0739169260,EAT35112_AaegABCA3L1_A:0.0325300838)100:0.1885920851)100:0.0964001532)100:0.0703407426)100:0.0736802120)56:0.0452376473,EAT46904_AaegABCA3L7_A:0.3705688464)61:0.0777642346,EAT35114_AaegABCA3L3_A:0.4391495001)66:0.1462391864,(EJY57605_AaegABCA18_A:1.0756507045,AAF53329_A:0.5421444504)88:0.4743306089)57:0.0689526059,CAA65825_ABCA3_A:0.4256045943)58:0.1473387166,(NP_001597_ABCA2_A:0.2793005293,(AAC05632_ABCA4_ABCR_A:0.2780297913,(NP_005493_ABCA1_A:0.1213512075,AAK00959_ABCA7_A:0.2630623106)100:0.0671393977)98:0.0770799804)100:0.1710262591)58:0.1251094587,(NP_689914_ABCA13_A:0.5032084839,NP_056472_ABCA12_A:0.3384512203)100:0.1798381237)58:0.0981709654,(EAT44278_AaegABCA5L_A:0.5007646481,(NP_061142_ABCA5_A:0.4112206351,((NP_525023_ABCA6_A:0.2696844895,XP_085647_ABCA10_A:0.2166230822)91:0.0518705030,(NP_525022_ABCA9_A:0.1430447924,BAA74845_ABCA8_A:0.1385132583)100:0.0843527174)100:0.2812387995)100:0.3534072166)100:0.4586165877)64:0.2368244690,(AAEL018040_A:0.3072227916,AAF50847_A:0.4658253756)100:0.4120649585)87:0.3240315693)100:0.3921444518,(((AAF56807_H:0.2559014734,AAEL018334_G:0.2196962581)100:0.1522306011,((ABC66191_H:0.5148149670,EAT43031_AaegABCH2_H:0.3579649269)100:0.3435546633,(EAT33290_AaegABCH3_H:0.4790289252,AAF52284_H:0.4791680491)100:0.6263419668)86:0.0967984232)100:0.7635215069,EAT43312_AaegABCH1_H:0.5070814675)100:0.7635462190)99:0.2844250814,((EAT36668_AaegABCG8L2_G:0.3039066583,AAF56360_G:0.3487831298)100:1.3400597580,(((AAG40003_ABCG5_G:0.9308638882,(EAT35668_AaegABCG8L1_G:0.1473633780,AAF56361_G:0.1082865336)100:1.3027991250)75:0.2394913464,AAG40004_ABCG8_G:1.1409062068)59:0.1447299742,(((AAF47020_G:1.7420121734,((AAF45826_G:0.3376322819,EJY57442_AaegWhite_G:0.4240749199)100:0.3856438042,(EAT44999_AaegABCG_scarletL1_G:0.7922600070,(EJY58108_AaegABCG_scarletL2_G:0.4250151393,AAF49455_G:0.5142107159)98:0.1332770585)100:0.5611696769)86:0.1243454776)96:0.1448458906,Q9UNQ0_ABCG2_BCRP_G:1.1021352720)81:0.0880871592,(AAF51122_G:1.1436314367,((((((AAF50035_G:1.0022676683,(EAT34378_AaegABCG_whiteL1_G:0.3564032472,AAF51223_G:0.4644157395)100:0.3924643833)77:0.2063230439,(EAT39583_AaegABCG_whiteL8_G:0.4040333688,AAF51341_G:0.5488114702)100:0.4300377683)45:0.0841201550,(AAF51551_G:0.8299527851,EAT39584_AaegABCG_whiteL9_G:0.6000303268)59:0.1590424209)94:0.1308080731,((AAF51130_G:0.5341357637,EAT39580_AaegABCG_whiteL7_G:0.4517763846)100:0.3939469011,(EAT39536_AaegABCG_whiteL2_G:0.1556886243,AAF51548_G:0.1746021372)100:0.2727135933)96:0.1117800572)95:0.0952927845,((NP_071452_ABCG4_WHITE2_G:0.2208335126,AAC51098_ABCG1_WHITE1_G:0.2051981462)100:0.3254787782,(AAF51027_G:0.2778848014,EAT40103_AaegABCG_whiteL1_G:0.2786251033)100:0.1959813513)97:0.0664372936)98:0.2017151334,((AAF51131_G:0.6524582381,EAT39577_AaegABCG_whiteL4_G:0.5596592800)50:0.1238960530,((EAT39579_AaegABCG_whiteL6_G:0.5234126125,EAT39578_AaegABCG_whiteL5_G:0.6875180758)97:0.1583571919,EAT39576_AaegABCG_whiteL3_G:0.6009724939)48:0.1046387621)99:0.2278798320)100:0.3823823631)98:0.1559712337)97:0.2195108739)85:0.2956378775)100:0.7604338797)87:0.2567350668,(((EAT43020_AaegABCC14_C:1.6182037710,((((((((EAT43841_AaegABCC1L4_C:0.8793719182,AAF53223_C:0.1409857185)99:0.0762362664,(EAT43549_AaegABCC1L1_C:0.2950205499,EAT43550_AaegABCC1L2_C:0.1482892944)100:0.1557807531)55:0.0530930236,(((AAC79696_ABCC6_MRP6_C:0.5516270159,AAB46616_ABCC1_MRP1_C:0.1832694580)99:0.0528114868,BAA28146_ABCC3_MRP3_C:0.2570307499)99:0.0707259483,CAA65259_ABCC2_MRP2_C:0.3064134997)93:0.0410743093)100:0.1982443368,(NP_258261_ABCC10_C:0.3383850852,(EAT41786_AaegABCC10L_C:0.2532745718,AAF52639_C:0.2130227486)100:0.3413780040)100:0.2881188270)98:0.0467622442,EAT43551_AaegABCC1L3_C:0.6805183225)92:0.0569632647,(AAF52866_C:0.5392825517,(AAC16058_ABCC9_SUR2_C:0.1399992001,AAB02278_ABCC8_SUR1_C:0.1149626266)100:0.3426168073)100:0.2317190821)90:0.0800258303,(AAB71758_ABCC5_MRP5_C:0.2962631275,(NP_149163_ABCC11_C:0.3751576716,NP_150229_ABCC12_C:0.2504548558)100:0.1682630996)100:0.2525547627)96:0.0972326001,((AAC13657_ABCC7_CFTR_C:0.8095064157,NP_005836_ABCC4_MRP4_C:0.2802188616)62:0.0888082350,(((AAF56312_C:0.2104247693,EAT42553_AaegABCC4L4_C:0.1391522521)100:0.2414444016,(EAT42548_AaegABCC4L2_C:0.3148662666,EAT42552_AaegABCC4L3_C:0.1601733921)100:0.1596464638)99:0.0785340853,((EAT34168_AaegABCC4L1_C:0.1487271489,((((AAF53737_B:0.1098256365,AAF53950_C:0.1434785240)100:0.1136420331,AAF54656_C:0.1338982331)99:0.0537064708,AAF55707_C:0.1109407585)100:0.0599837793,((AAF58947_C:0.2390436931,AAF53736_B:0.1935924795)83:0.0399558069,AAF52648_C:0.0365772092)100:0.0710800316)100:0.0676808577)100:0.1497416038,((EAT33899_AaegABCC4L5_C:0.2181259465,(AAF56869_C:0.2387209196,(AAF56870_C:0.2608300933,AAF46706_C:0.1957291561)100:0.1798320187)100:0.1232093741)88:0.0536391115,(EAT35434_AaegABCC4L6_C:0.0414678030,(EAT35658_AaegABCC4L8_C:0.0054535399,EAT35435_AaegABCC4L7_C:0.0070425614)100:0.0917148675)100:0.1929170594)100:0.1559648921)87:0.0556016886)100:0.1525475900)62:0.1280010883)98:0.3292011083)99:0.2012903955,(((BAA28861_ABCB7_B:0.5613892956,(EAT41625_AaegABCB7L_B:0.3735314935,AAF47525_B:0.4092683711)100:0.1660200124)100:0.3963363589,(NP_005680_ABCB6_MTABC3_B:0.6361748593,(EAT40111_AaegABCB10L_sub_C_B:0.5026419456,AAF55241_B:0.4395166911)100:0.1509860039)100:0.4366911183)100:0.4280555457,(((AAC77455_ABCB11_BSEP_B:0.4473260493,(AAO73470_ABCB5_B:0.4777403800,(AAA36207_ABCB4_MDR3_B:0.0960092497,NP_000918_ABCB1_MDR1_P_gp_B:0.1258480108)98:0.1725565598)100:0.0811514834)97:0.0983557074,(AAF58271_B:0.4441609195,((EAT37643_AaegABCB1L_AaegPgp_B:0.1967879477,AAF58437_B:0.2864578342)100:0.0841005193,(AAF50670_B:0.2577014409,AAF50669_B:0.2183616407)100:0.2423558658)100:0.1756871381)93:0.0813816113)100:0.5524316016,(((AAF89993_ABCB9_B:0.6973004514,(AAA59841_ABCB_TAP2_B:0.7449839024,CAA40741_ABCB2_TAP1_B:0.7442212868)100:0.2237127029)100:0.2887222739,(XP_001871_ABCB10_MABC2_B:0.4066902139,(EAT48566_AaegABCB6L_B:0.3912161537,AAF45509_B:0.4804307168)100:0.2860527091)100:0.3360401032)66:0.1107506072,(AAD15748_ABCB8_MABC1_B:0.5284246893,(EAT46324_AaegABCB8L_B:0.5349838715,AAF48177_B:0.4219893146)100:0.2989804581)100:0.3051221758)100:0.3323226249)97:0.1580141948)100:0.2306397951)76:0.1315920412,EJY57511_AaegABCC1L5_C:2.0584274346)94:0.1693531660)53:0.1495404770,((CAA53972_ABCE1_RNAseL1_E:0.1768101244,(AAF50342_E:0.0760406869,EAT38013_AaegABCE1L_E:0.0793144208)98:0.0841532863)100:1.7263461020,(((NP_005683_ABCF2_F:0.3000336522,(EAT36980_AaegABCF2L_F:0.1506255967,AAF48493_F:0.2890203992)93:0.1293054041)100:0.5739618009,(AAH34488_ABCF1_F:0.2720527706,(EAT47793_AaegABCF1L_F:0.1651496755,AAF48069_F:0.2585622567)100:0.3461741510)100:0.3928998487)96:0.0973000214,(NP_060828_ABCF3_F:0.6585530087,(EAT37669_AaegABCF3L_F:0.2611250693,AAF49142_F:0.3391538443)100:0.2159429302)100:0.3317316605)100:0.7842650049)93:0.2907006758)48:0.0843004699,(AAB83967_ABCD4_PMP69_D:1.4964375240,(((CAA41416_ABCD3_PMP70_D:0.9524828903,EAT45867_AaegABCD2L_D:0.4453167472)100:0.2462073962,AAF49018_D:0.4042601523)100:0.5025530998,(((AAF59367_D:0.4747704907,EAT38025_AaegABCD3L_D:0.3041220085)100:0.4932428523,NP_005155_ABCD2_ALDR_D:0.3671987430)100:0.4721101458,CAA79922_ABCD1_ALDP_D:0.5565241965)100:0.4051751054)99:0.3183214823)100:0.9382309472)58:0.1681565182)61:0.2114779537,((NP_000242_MSH2_MutS:1.4764424056,NP_523565_MSH2_MutS:1.5479693959)99:0.8840824311,AAF52835_G:2.7846658537)61:0.1999941514)100:0.6255874098)97:0.1458012073,NP_079535_MSH5_MutS:2.1181888016)100:0.2945119546,(NP_000170_MSH6_MutS:1.3089314577,(AAF49656_MSH6_MutS:0.4835274113,EAT36110_AaegMutS6L:0.6926981299)100:0.6172851630)100:0.5333233667);
